# Supplementary material for: The microbiome compositional and functional differences between rectal mucosa and feces
Source: Microbiol Spectr. 2024 Jun 25;12(8):e03549-23. doi: 10.1128/spectrum.03549-23 (PMC11302734; doi:10.1128/spectrum.03549-23)
Supplement: Supplemental tables — Tables S1 to S4. [file spectrum.03549-23-s0005.xlsx]

## Sheet: Table 1. Sample Information
Supplementary Table 1.Detailed sample information, including subject demographics and polyp risk classification.
Subject	Age	Gender	BMI	Polyp risk classification	Polyp risk stage
1	59	Male	23.5	tubular adenoma	2
2	54	Male	24.2	tubulovillous adenoma	3
3	45	Male	24.5	tubular adenoma	2
4	45	Male	26.1	tubular adenoma	2
5	44	Male	25.3	tubulovillous adenoma	3
6	48	Female	19.7	hyperplastic polyp	1
7	58	Male	20.8	tubular adenoma	2
8	64	Female	25.4	tubular adenoma	2
9	51	Female	19.8	tubular adenoma	2
10	53	Male	27	tubular adenoma	2
11	49	Male	24.7	tubular adenoma	2
12	59	Male	22.1	tubulovillous adenoma	3
13	47	Male	21.8	tubulovillous adenoma	3
14	66	Female	22	tubulovillous adenoma	3
15	61	Female	20.7	tubular adenoma	2
16	58	Female	23	tubular adenoma	2
17	68	Male	22.6	hyperplastic polyp	1
18	45	Male	25.8	tubular adenoma	2
20	68	Female	21.6	tubular adenoma	2
21	49	Female	24.9	hyperplastic polyp	1

## Sheet: Table 2. Phylum
Supplementary Table 2. Differential analysis results of the gut microbiome at the phylum level between rectal mucosa and feces.
Phylum	P_value	P_adjusted	Method
Firmicutes	1.20979e-06	5.72205e-06	T-Test
Bacteroidetes	1.90735e-06	5.72205e-06	Wilcoxon
Proteobacteria	1.90735e-06	5.72205e-06	Wilcoxon
Actinobacteria	0.000104904	0.000236034	Wilcoxon
Synergistetes	0.00352784	0.00635011	Wilcoxon
Lentisphaerae	0.00660066	0.009901	Wilcoxon
Verrucomicrobia	0.552077	0.709813	Wilcoxon
Fusobacteria	0.812355	0.913899	Wilcoxon
Cyanobacteria	1	1	Wilcoxon

## Sheet: Table 3. Genus
Supplementary Table 3. Differential analysis results of the gut microbiome at the genus level between rectal mucosa and feces.
Genus	P_value	P_adjusted	Method
Alistipes	1.90735e-06	1.08831e-05	Wilcoxon
Anaerostipes	1.90735e-06	1.08831e-05	Wilcoxon
Anaerotruncus	1.90735e-06	1.08831e-05	Wilcoxon
Bacteroides	1.90735e-06	1.08831e-05	Wilcoxon
Burkholderia	1.90735e-06	1.08831e-05	Wilcoxon
Butyrivibrio	1.90735e-06	1.08831e-05	Wilcoxon
Campylobacter	1.90735e-06	1.08831e-05	Wilcoxon
Clostridium	1.90735e-06	1.08831e-05	Wilcoxon
Coprobacillus	1.90735e-06	1.08831e-05	Wilcoxon
Coprococcus	1.90735e-06	1.08831e-05	Wilcoxon
Eubacterium	1.90735e-06	1.08831e-05	Wilcoxon
Holdemania	1.90735e-06	1.08831e-05	Wilcoxon
Parabacteroides	1.90735e-06	1.08831e-05	Wilcoxon
Paracoccus	1.90735e-06	1.08831e-05	Wilcoxon
Phascolarctobacterium	1.90735e-06	1.08831e-05	Wilcoxon
Roseburia	1.90735e-06	1.08831e-05	Wilcoxon
Ruminococcus	1.90735e-06	1.08831e-05	Wilcoxon
Paraprevotella	3.8147e-06	2.0557e-05	Wilcoxon
Faecalibacterium	5.72205e-06	2.5229e-05	Wilcoxon
Prevotella	5.72205e-06	2.5229e-05	Wilcoxon
Pseudoflavonifractor	5.72205e-06	2.5229e-05	Wilcoxon
Streptococcus	5.72205e-06	2.5229e-05	Wilcoxon
Bilophila	9.53674e-06	4.02202e-05	Wilcoxon
Blautia	1.33514e-05	4.98111e-05	Wilcoxon
Oscillibacter	1.33514e-05	4.98111e-05	Wilcoxon
Subdoligranulum	1.33514e-05	4.98111e-05	Wilcoxon
Acidaminococcus	2.67029e-05	9.25064e-05	Wilcoxon
Dorea	2.67029e-05	9.25064e-05	Wilcoxon
Capnocytophaga	4.76837e-05	0.000159494	Wilcoxon
Oxalobacter	0.000104904	0.00033919	Wilcoxon
Megasphaera	0.000133514	0.000417771	Wilcoxon
Tannerella	0.00014302	0.00043353	Wilcoxon
Odoribacter	0.000167847	0.000493368	Wilcoxon
Mitsuokella	0.000321048	0.000893348	Wilcoxon
Klebsiella	0.000322342	0.000893348	Wilcoxon
Bifidobacterium	0.000482559	0.00130023	Wilcoxon
Anaerococcus	0.000850677	0.00217147	Wilcoxon
Oribacterium	0.000850677	0.00217147	Wilcoxon
Collinsella	0.00101662	0.00252851	Wilcoxon
Atopobium	0.00120926	0.00293245	Wilcoxon
Thauera	0.00133205	0.00315143	Wilcoxon
Parasutterella	0.00168991	0.00390289	Wilcoxon
Slackia	0.00237929	0.00536724	Wilcoxon
Olsenella	0.00244846	0.00539775	Wilcoxon
Enterococcus	0.00315285	0.00650694	Wilcoxon
Peptostreptococcus	0.00315285	0.00650694	Wilcoxon
Salmonella	0.00315285	0.00650694	Wilcoxon
Victivallis	0.00464356	0.00938387	Wilcoxon
Edwardsiella	0.00483046	0.00956233	Wilcoxon
Weissella	0.00566756	0.0109951	Wilcoxon
Haemophilus	0.00638962	0.0121528	Wilcoxon
Vibrio	0.00902006	0.0168259	Wilcoxon
Actinomyces	0.00943565	0.017269	Wilcoxon
Dialister	0.0101854	0.018296	Wilcoxon
Peptoniphilus	0.0106888	0.0188511	Wilcoxon
Eggerthella	0.0120792	0.0205559	Wilcoxon
Lactococcus	0.0120792	0.0205559	Wilcoxon
Granulicatella	0.0171814	0.0287344	Wilcoxon
Yersinia	0.0179375	0.0294905	Wilcoxon
Pyramidobacter	0.0213894	0.0345795	Wilcoxon
Gemella	0.022985	0.03655	Wilcoxon
Desulfovibrio	0.0266418	0.04102	Wilcoxon
Lactobacillus	0.0266418	0.04102	Wilcoxon
Sutterella	0.0295753	0.0448251	Wilcoxon
Corynebacterium	0.0318798	0.0475745	Wilcoxon
Porphyromonas	0.0362339	0.0532529	Wilcoxon
Acinetobacter	0.0381666	0.0552562	Wilcoxon
Veillonella	0.0399895	0.0570438	Wilcoxon
Solobacterium	0.044054	0.061931	Wilcoxon
Neisseria	0.0451433	0.0625558	Wilcoxon
Aeromonas	0.052787	0.0721175	Wilcoxon
Actinobacillus	0.073602	0.0977999	Wilcoxon
Leuconostoc	0.073602	0.0977999	Wilcoxon
Enterobacter	0.113987	0.149415	Wilcoxon
Candidatus Hamiltonella	0.271899	0.351656	Wilcoxon
Methyloversatilis	0.280713	0.358278	Wilcoxon
Staphylococcus	0.286235	0.360582	Wilcoxon
Aggregatibacter	0.360424	0.44822	Wilcoxon
Delftia	0.401678	0.488567	Wilcoxon
Acidovorax	0.406941	0.488567	Wilcoxon
Proteus	0.407978	0.488567	Wilcoxon
Providencia	0.47766	0.565037	Wilcoxon
Akkermansia	0.552077	0.645198	Wilcoxon
Achromobacter	0.583882	0.657413	Wilcoxon
Alicycliphilus	0.589639	0.657413	Wilcoxon
Ralstonia	0.589639	0.657413	Wilcoxon
Thermoanaerobacter	0.589639	0.657413	Wilcoxon
Citrobacter	0.621513	0.685077	Wilcoxon
Pseudomonas	0.666137	0.726015	Wilcoxon
Escherichia	0.728506	0.785168	Wilcoxon
Variovorax	0.789268	0.841308	Wilcoxon
Fusobacterium	0.840822	0.886519	Wilcoxon
Albidiferax	0.855132	0.891912	Wilcoxon
Comamonas	1	1	Wilcoxon
Cupriavidus	1	1	Wilcoxon
Erwinia	1	1	Wilcoxon
Lautropia	1	1	Wilcoxon

## Sheet: Table 4. Species
Supplementary Table 4. Differential analysis results of the gut microbiome at the species level between rectal mucosa and feces.
Species	P_value	P_adjusted	Method
Alistipes putredinis	1.90735e-06	8.795e-06	Wilcoxon
Anaerostipes caccae	1.90735e-06	8.795e-06	Wilcoxon
Anaerotruncus colihominis	1.90735e-06	8.795e-06	Wilcoxon
Bacteroides eggerthii	1.90735e-06	8.795e-06	Wilcoxon
Bacteroides finegoldii	1.90735e-06	8.795e-06	Wilcoxon
Bacteroides helcogenes	1.90735e-06	8.795e-06	Wilcoxon
Bacteroides intestinalis	1.90735e-06	8.795e-06	Wilcoxon
Bacteroides ovatus	1.90735e-06	8.795e-06	Wilcoxon
Bacteroides salanitronis	1.90735e-06	8.795e-06	Wilcoxon
Bacteroides thetaiotaomicron	1.90735e-06	8.795e-06	Wilcoxon
Bacteroides uniformis	1.90735e-06	8.795e-06	Wilcoxon
Bacteroides xylanisolvens	1.90735e-06	8.795e-06	Wilcoxon
Blautia hansenii	1.90735e-06	8.795e-06	Wilcoxon
Blautia hydrogenotrophica	1.90735e-06	8.795e-06	Wilcoxon
Burkholderia pseudomallei	1.90735e-06	8.795e-06	Wilcoxon
Butyrivibrio crossotus	1.90735e-06	8.795e-06	Wilcoxon
Campylobacter jejuni	1.90735e-06	8.795e-06	Wilcoxon
Clostridium methylpentosum	1.90735e-06	8.795e-06	Wilcoxon
Clostridium ramosum	1.90735e-06	8.795e-06	Wilcoxon
Clostridium saccharolyticum	1.90735e-06	8.795e-06	Wilcoxon
Clostridium scindens	1.90735e-06	8.795e-06	Wilcoxon
Clostridium symbiosum	1.90735e-06	8.795e-06	Wilcoxon
Coprococcus catus	1.90735e-06	8.795e-06	Wilcoxon
Coprococcus comes	1.90735e-06	8.795e-06	Wilcoxon
Dorea longicatena	1.90735e-06	8.795e-06	Wilcoxon
Enterococcus faecium	1.90735e-06	8.795e-06	Wilcoxon
Eubacterium eligens	1.90735e-06	8.795e-06	Wilcoxon
Eubacterium hallii	1.90735e-06	8.795e-06	Wilcoxon
Eubacterium siraeum	1.90735e-06	8.795e-06	Wilcoxon
Eubacterium ventriosum	1.90735e-06	8.795e-06	Wilcoxon
Lachnospiraceae oral taxon 107	1.90735e-06	8.795e-06	Wilcoxon
Marvinbryantia formatexigens	1.90735e-06	8.795e-06	Wilcoxon
Parabacteroides distasonis	1.90735e-06	8.795e-06	Wilcoxon
Paraprevotella xylaniphila	1.90735e-06	8.795e-06	Wilcoxon
Phascolarctobacterium succinatutens	1.90735e-06	8.795e-06	Wilcoxon
Prevotella oris	1.90735e-06	8.795e-06	Wilcoxon
Roseburia hominis	1.90735e-06	8.795e-06	Wilcoxon
Roseburia intestinalis	1.90735e-06	8.795e-06	Wilcoxon
Streptococcus dysgalactiae	1.90735e-06	8.795e-06	Wilcoxon
Streptococcus gordonii	1.90735e-06	8.795e-06	Wilcoxon
Subdoligranulum variabile	1.90735e-06	8.795e-06	Wilcoxon
[Clostridium] difficile	1.90735e-06	8.795e-06	Wilcoxon
butyrate-producing bacterium	1.90735e-06	8.795e-06	Wilcoxon
butyrate-producing bacterium SSC/2	1.90735e-06	8.795e-06	Wilcoxon
unclassified Clostridium sp. D5	1.90735e-06	8.795e-06	Wilcoxon
unclassified Clostridium sp. L2-50	1.90735e-06	8.795e-06	Wilcoxon
unclassified Clostridium sp. SY8519	1.90735e-06	8.795e-06	Wilcoxon
unclassified Coprobacillus sp. 29_1	1.90735e-06	8.795e-06	Wilcoxon
unclassified Erysipelotrichaceae bacterium 5_2_54FAA	1.90735e-06	8.795e-06	Wilcoxon
unclassified Lachnospiraceae bacterium 2_1_46FAA	1.90735e-06	8.795e-06	Wilcoxon
unclassified Ruminococcaceae bacterium D16	1.90735e-06	8.795e-06	Wilcoxon
unclassified Ruminococcus sp. 5_1_39BFAA	1.90735e-06	8.795e-06	Wilcoxon
unclassified Ruminococcus sp. SR1/5	1.90735e-06	8.795e-06	Wilcoxon
unclassified butyrate-producing bacterium SS3/4	1.90735e-06	8.795e-06	Wilcoxon
Bacteroides dorei/vulgatus	3.8147e-06	1.50771e-05	Wilcoxon
Clostridium leptum	3.8147e-06	1.50771e-05	Wilcoxon
Eubacterium cylindroides	3.8147e-06	1.50771e-05	Wilcoxon
Holdemania filiformis	3.8147e-06	1.50771e-05	Wilcoxon
Lactobacillus ruminis	3.8147e-06	1.50771e-05	Wilcoxon
Prevotella disiens	3.8147e-06	1.50771e-05	Wilcoxon
Ruminococcus lactaris	3.8147e-06	1.50771e-05	Wilcoxon
[Bacteroides] pectinophilus	3.8147e-06	1.50771e-05	Wilcoxon
[Ruminococcus] obeum	3.8147e-06	1.50771e-05	Wilcoxon
Bacteroides clarus	5.72205e-06	2.12655e-05	Wilcoxon
Coprococcus eutactus	5.72205e-06	2.12655e-05	Wilcoxon
Eubacterium biforme	5.72205e-06	2.12655e-05	Wilcoxon
Prevotella timonensis	5.72205e-06	2.12655e-05	Wilcoxon
Bacteroides dorei	9.53674e-06	3.20899e-05	Wilcoxon
Eubacterium rectale	9.53674e-06	3.20899e-05	Wilcoxon
Faecalibacterium prausnitzii	9.53674e-06	3.20899e-05	Wilcoxon
Parabacteroides merdae	9.53674e-06	3.20899e-05	Wilcoxon
Roseburia inulinivorans	9.53674e-06	3.20899e-05	Wilcoxon
unclassified Alistipes sp. HGB5	9.53674e-06	3.20899e-05	Wilcoxon
unclassified Clostridiales bacterium 1_7_47FAA	9.53674e-06	3.20899e-05	Wilcoxon
Ruminococcus champanellensis	1.33514e-05	4.43268e-05	Wilcoxon
Bilophila wadsworthia	1.90735e-05	6.16792e-05	Wilcoxon
Prevotella buccalis	1.90735e-05	6.16792e-05	Wilcoxon
Alistipes shahii	2.67029e-05	8.31127e-05	Wilcoxon
Prevotella bivia	2.67029e-05	8.31127e-05	Wilcoxon
unclassified Lachnospiraceae bacterium 1_4_56FAA	2.67029e-05	8.31127e-05	Wilcoxon
Bacteroides coprophilus	3.62396e-05	0.000111403	Wilcoxon
Bacteroides fluxus	4.76837e-05	0.000139685	Wilcoxon
Prevotella copri	4.76837e-05	0.000139685	Wilcoxon
Streptococcus salivarius	4.76837e-05	0.000139685	Wilcoxon
unclassified Capnocytophaga sp. oral taxon 329	4.76837e-05	0.000139685	Wilcoxon
Bacteroides stercoris	6.29425e-05	0.000180146	Wilcoxon
Ruminococcus albus	6.29425e-05	0.000180146	Wilcoxon
Clostridium perfringens	8.2016e-05	0.000232068	Wilcoxon
Bacteroides caccae	0.000104904	0.000287045	Wilcoxon
Clostridium bolteae	0.000104904	0.000287045	Wilcoxon
Klebsiella pneumoniae	0.000104904	0.000287045	Wilcoxon
Eubacterium dolichum	0.000133514	0.000353671	Wilcoxon
Klebsiella pneumoniae/Klebsiella variicola group	0.000133514	0.000353671	Wilcoxon
unclassified Megasphaera sp. UPII 135-E	0.000133514	0.000353671	Wilcoxon
Collinsella stercoris	0.00014302	0.000370958	Wilcoxon
Streptococcus suis	0.00014302	0.000370958	Wilcoxon
Dorea formicigenerans	0.000167847	0.00042216	Wilcoxon
Streptococcus australis	0.000167847	0.00042216	Wilcoxon
unclassified Lachnospiraceae bacterium 3_1_57FAA_CT1	0.000167847	0.00042216	Wilcoxon
Bifidobacterium breve	0.000209808	0.00051725	Wilcoxon
Klebsiella oxytoca	0.000209808	0.00051725	Wilcoxon
Klebsiella variicola/pneumoniae	0.000261307	0.00061967	Wilcoxon
Odoribacter splanchnicus	0.000261307	0.00061967	Wilcoxon
Streptococcus parasanguinis	0.000261307	0.00061967	Wilcoxon
[Ruminococcus] torques	0.000261307	0.00061967	Wilcoxon
Bacteroides fragilis	0.000322342	0.000750123	Wilcoxon
Streptococcus vestibularis	0.000322342	0.000750123	Wilcoxon
unclassified Erysipelotrichaceae bacterium 3_1_53	0.000394821	0.000901931	Wilcoxon
unclassified Lachnospiraceae bacterium 9_1_43BFAA	0.000394821	0.000901931	Wilcoxon
Pseudoflavonifractor capillosus	0.000482559	0.0010825	Wilcoxon
Ruminococcus bromii	0.000482559	0.0010825	Wilcoxon
Actinomyces odontolyticus	0.000585556	0.00126786	Wilcoxon
Parasutterella excrementihominis	0.000585556	0.00126786	Wilcoxon
Peptostreptococcus anaerobius	0.000585556	0.00126786	Wilcoxon
unclassified Lachnospiraceae bacterium 4_1_37FAA	0.000585556	0.00126786	Wilcoxon
Bifidobacterium bifidum	0.000672715	0.00144402	Wilcoxon
Prevotella buccae	0.000707626	0.00150597	Wilcoxon
Bacteroides coprocola	0.000850677	0.00177999	Wilcoxon
Bifidobacterium catenulatum-Bifidobacterium pseudocatenulatum complex	0.000850677	0.00177999	Wilcoxon
Oxalobacter formigenes	0.000933536	0.00193709	Wilcoxon
Collinsella aerofaciens	0.00101662	0.0020749	Wilcoxon
unclassified Clostridium sp. HGF2	0.00101662	0.0020749	Wilcoxon
Prevotella melaninogenica	0.00108951	0.00220295	Wilcoxon
Acidaminococcus intestini	0.00109705	0.00220295	Wilcoxon
Salmonella enterica	0.00120926	0.00238973	Wilcoxon
[Clostridium] bartlettii	0.00120926	0.00238973	Wilcoxon
Prevotella bryantii	0.00123014	0.00241185	Wilcoxon
Haemophilus pittmaniae	0.00126977	0.00245095	Wilcoxon
Megasphaera elsdenii	0.00126977	0.00245095	Wilcoxon
unclassified Thauera sp. MZ1T	0.00136666	0.00261769	Wilcoxon
Streptococcus oralis	0.00137784	0.00261895	Wilcoxon
Prevotella denticola	0.00151574	0.00285924	Wilcoxon
Streptococcus mutans	0.00181608	0.00340003	Wilcoxon
[Ruminococcus] gnavus	0.00198555	0.00366606	Wilcoxon
Haemophilus haemolyticus	0.00198762	0.00366606	Wilcoxon
Porphyromonas asaccharolytica	0.00208027	0.00380872	Wilcoxon
Collinsella intestinalis	0.00265603	0.00482738	Wilcoxon
Streptococcus thermophilus	0.00315285	0.00568883	Wilcoxon
Edwardsiella ictaluri/tarda	0.00333588	0.00597578	Wilcoxon
Bifidobacterium dentium	0.00344452	0.00612633	Wilcoxon
Aggregatibacter aphrophilus	0.00348299	0.00615082	Wilcoxon
Prevotella veroralis	0.00388047	0.00675691	Wilcoxon
Tannerella forsythia	0.00388047	0.00675691	Wilcoxon
Haemophilus parainfluenzae	0.00422096	0.00729875	Wilcoxon
Clostridium spiroforme	0.00485992	0.00834566	Wilcoxon
Victivallis vadensis	0.00531619	0.00906666	Wilcoxon
Weissella cibaria	0.00566756	0.00960016	Wilcoxon
Haemophilus influenzae	0.00584076	0.00982669	Wilcoxon
Streptococcus gallolyticus	0.00638962	0.010586	Wilcoxon
unclassified Streptococcus sp. oral taxon 071	0.00638962	0.010586	Wilcoxon
Porphyromonas gingivalis	0.00641963	0.010586	Wilcoxon
Bifidobacterium animalis	0.00729561	0.0118732	Wilcoxon
Veillonella parvula	0.00729561	0.0118732	Wilcoxon
Enterobacter aerogenes	0.00830841	0.0134337	Wilcoxon
Vibrio cholerae	0.00902006	0.0144903	Wilcoxon
Bifidobacterium longum	0.00943565	0.0149648	Wilcoxon
Streptococcus sanguinis	0.00943565	0.0149648	Wilcoxon
Bifidobacterium adolescentis	0.0149061	0.0234913	Wilcoxon
Dialister invisus	0.0166082	0.026009	Wilcoxon
Atopobium parvulum	0.0185642	0.0287111	Wilcoxon
Streptococcus mitis	0.0185642	0.0287111	Wilcoxon
Granulicatella adiacens	0.0192337	0.0295629	Wilcoxon
Megasphaera micronuciformis	0.0206718	0.0315784	Wilcoxon
Gemella sanguinis	0.022985	0.034898	Wilcoxon
Enterococcus gallinarum	0.0253294	0.0382244	Wilcoxon
Bacteroides plebeius	0.0266418	0.0399628	Wilcoxon
Streptococcus anginosus	0.0295753	0.0438349	Wilcoxon
Veillonella dispar	0.0295753	0.0438349	Wilcoxon
Peptoniphilus harei	0.0331539	0.048848	Wilcoxon
Parvimonas micra	0.0362417	0.0530834	Wilcoxon
Lactobacillus amylovorus	0.0411023	0.0598507	Wilcoxon
Solobacterium moorei	0.044054	0.0637759	Wilcoxon
Veillonella atypica	0.0509684	0.0733591	Wilcoxon
Lactobacillus casei group	0.0516462	0.0739075	Wilcoxon
Fusobacterium periodonticum	0.0559297	0.0795799	Wilcoxon
Lactobacillus crispatus	0.0591721	0.083715	Wilcoxon
Streptococcus infantis	0.0637226	0.0896437	Wilcoxon
Corynebacterium glucuronolyticum	0.0665457	0.0925692	Wilcoxon
Yersinia pseudotuberculosis	0.0665457	0.0925692	Wilcoxon
Peptostreptococcus stomatis	0.0670977	0.0928184	Wilcoxon
Oribacterium sinus	0.0695801	0.0951947	Wilcoxon
unclassified Veillonella sp. oral taxon 158	0.0695801	0.0951947	Wilcoxon
Leuconostoc mesenteroides	0.073602	0.100147	Wilcoxon
Eggerthella lenta	0.08255	0.111712	Wilcoxon
unclassified Streptococcus sp. M143	0.0831311	0.11189	Wilcoxon
Pyramidobacter piscolens	0.102918	0.137777	Wilcoxon
Staphylococcus aureus	0.116552	0.155195	Wilcoxon
Lactococcus lactis	0.121304	0.160663	Wilcoxon
Campylobacter hominis	0.123534	0.161895	Wilcoxon
Megasphaera genomosp. type_1	0.123534	0.161895	Wilcoxon
Lactobacillus fermentum	0.131904	0.171959	Wilcoxon
unclassified Desulfovibrio sp. 3_1_syn3	0.142245	0.184474	Wilcoxon
Enterobacter cloacae	0.153646	0.198228	Wilcoxon
Lactobacillus delbrueckii	0.155132	0.199112	Wilcoxon
Anaerococcus vaginalis	0.169811	0.216835	Wilcoxon
Citrobacter rodentium	0.183431	0.231849	Wilcoxon
Citrobacter youngae	0.183431	0.231849	Wilcoxon
Escherichia albertii	0.204894	0.25767	Wilcoxon
Enterococcus faecalis	0.216167	0.270481	Wilcoxon
Campylobacter concisus	0.244648	0.304111	Wilcoxon
Streptococcus pneumoniae	0.245487	0.304111	Wilcoxon
Citrobacter koseri	0.261099	0.321606	Wilcoxon
Acinetobacter haemolyticus	0.262193	0.321606	Wilcoxon
Actinobacillus minor	0.271899	0.331876	Wilcoxon
Lactobacillus gasseri	0.280713	0.337669	Wilcoxon
Lactobacillus oris	0.280713	0.337669	Wilcoxon
Lactobacillus ultunensis	0.280713	0.337669	Wilcoxon
unclassified Fusobacterium sp. D12	0.294507	0.352559	Wilcoxon
Desulfovibrio piger	0.324166	0.386207	Wilcoxon
Lactobacillus casei	0.3268	0.386926	Wilcoxon
Prevotella nigrescens	0.327877	0.386926	Wilcoxon
Actinomyces viscosus	0.34881	0.409687	Wilcoxon
Desulfovibrio desulfuricans	0.362727	0.421026	Wilcoxon
Sutterella wadsworthensis	0.365228	0.421026	Wilcoxon
unclassified Citrobacter sp. 30_2	0.365228	0.421026	Wilcoxon
unclassified Fusobacterium	0.365228	0.421026	Wilcoxon
Clostridium hylemonae	0.401678	0.460912	Wilcoxon
Streptococcus cristatus	0.414823	0.471959	Wilcoxon
Aeromonas veronii	0.418492	0.471959	Wilcoxon
Parvimonas sp. oral taxon 110	0.418492	0.471959	Wilcoxon
Achromobacter piechaudii	0.422678	0.471959	Wilcoxon
Lactobacillus antri	0.422678	0.471959	Wilcoxon
Lactobacillus rhamnosus	0.422678	0.471959	Wilcoxon
Aggregatibacter segnis	0.448804	0.498894	Wilcoxon
Clostridium butyricum	0.484642	0.534507	Wilcoxon
Lactobacillus salivarius	0.485134	0.534507	Wilcoxon
Akkermansia muciniphila	0.563318	0.617912	Wilcoxon
Burkholderia multivorans	0.589639	0.641135	Wilcoxon
Erwinia pyrifoliae	0.589639	0.641135	Wilcoxon
unclassified Enterobacteriaceae bacterium 9_2_54FAA	0.623261	0.674748	Wilcoxon
Fusobacterium mortiferum	0.660282	0.711732	Wilcoxon
Porphyromonas endodontalis	0.666137	0.714949	Wilcoxon
Enterobacter hormaechei/cloacae	0.674223	0.720522	Wilcoxon
Escherichia coli	0.728506	0.775205	Wilcoxon
Fusobacterium varium	0.801732	0.849495	Wilcoxon
Lactobacillus helveticus	0.824098	0.869493	Wilcoxon
Enterobacter asburiae	0.855132	0.894655	Wilcoxon
Thermoanaerobacter pseudethanolicus	0.855132	0.894655	Wilcoxon
Providencia rettgeri	0.897142	0.93468	Wilcoxon
Pseudomonas stutzeri	0.932647	0.967621	Wilcoxon
Proteus mirabilis	0.962244	0.993184	Wilcoxon
Fusobacterium ulcerans	0.965263	0.993184	Wilcoxon
Acinetobacter johnsonii	1	1	Wilcoxon
Erwinia billingiae	1	1	Wilcoxon
Lactobacillus acidophilus	1	1	Wilcoxon
Lactobacillus amylolyticus	1	1	Wilcoxon
Lactobacillus reuteri	1	1	Wilcoxon
Providencia rustigianii	1	1	Wilcoxon
Yersinia enterocolitica	1	1	Wilcoxon
